# Supplementary material for: Craspedotropis gretathunbergae, a new species of Cyclophoridae (Gastropoda: Caenogastropoda), discovered and described on a field course to Kuala Belalong rainforest, Brunei
Source: Biodivers Data J. 2020 Feb 20;8:e47484. doi: 10.3897/BDJ.8.e47484 (PMC7046707; doi:10.3897/BDJ.8.e47484)
Supplement: XML Treatment for Craspedotropis gretathunbergae [file BDJ.8.e47484-treatment1.xml]

<!DOCTYPE tp:taxon-treatment
  PUBLIC "-//TaxonX//DTD Taxonomic Treatment Publishing DTD v0 20100105//EN" "tax-treatment-NSO.dtd">
<tp:taxon-treatment xmlns:tp="http://www.plazi.org/taxpub"><tp:treatment-meta><mixed-citation publication-type="journal"><person-group><name><surname>Schilthuizen</surname><given-names>Menno</given-names></name><name><surname>Lim</surname><given-names>Jonathan P</given-names></name><name><surname>van Peursen</surname><given-names>Anthonie D. P.</given-names></name><name><surname>Alfano</surname><given-names>Massimiliano</given-names></name><name><surname>Jenging</surname><given-names>Awang Bikas</given-names></name><name><surname>Cicuzza</surname><given-names>Daniele</given-names></name><name><surname>Escoubas</surname><given-names>Alexandre</given-names></name><name><surname>Escoubas</surname><given-names>Pierre</given-names></name><name><surname>Grafe</surname><given-names>Ulmar</given-names></name><name><surname>Ja</surname><given-names>Jamil</given-names></name><name><surname>Koomen</surname><given-names>Peter</given-names></name><name><surname>Krotoski</surname><given-names>Aleks</given-names></name><name><surname>Lavezzari</surname><given-names>Denise</given-names></name><name><surname>Lim</surname><given-names>Laura</given-names></name><name><surname>Maarschall</surname><given-names>Rudie</given-names></name><name><surname>Slik</surname><given-names>Ferry</given-names></name><name><surname>Steele</surname><given-names>Derek</given-names></name><name><surname>Ting</surname><given-names>Dennis Teck Wah</given-names></name><name><surname>van Zeeland</surname><given-names>Ine</given-names></name><name><surname>Njunjić</surname><given-names>Iva</given-names></name></person-group><article-title><italic><tp:taxon-name><tp:taxon-name-part taxon-name-part-type="genus" reg="Craspedotropis">Craspedotropis</tp:taxon-name-part> <tp:taxon-name-part taxon-name-part-type="species" reg="gretathunbergae">gretathunbergae</tp:taxon-name-part></tp:taxon-name></italic>, a new species of <tp:taxon-name><tp:taxon-name-part taxon-name-part-type="family">Cyclophoridae</tp:taxon-name-part></tp:taxon-name> (<tp:taxon-name><tp:taxon-name-part taxon-name-part-type="class">Gastropoda</tp:taxon-name-part></tp:taxon-name>: <tp:taxon-name><tp:taxon-name-part taxon-name-part-type="subclass">Caenogastropoda</tp:taxon-name-part></tp:taxon-name>), discovered and described on a field course to Kuala Belalong rainforest, Brunei</article-title><source>Biodivers Data J</source><day>20</day><month>2</month><year>2020</year><volume>8</volume><pub-id pub-id-type="doi">10.3897/BDJ.8.e47484</pub-id></mixed-citation></tp:treatment-meta><tp:nomenclature><tp:taxon-name><object-id xmlns:xlink="http://www.w3.org/1999/xlink" content-type="arpha" xlink:type="simple">EE00EC40-87D5-5635-B318-D36D42F10DA7</object-id><tp:taxon-name-part taxon-name-part-type="genus">Craspedotropis</tp:taxon-name-part> <tp:taxon-name-part taxon-name-part-type="species">gretathunbergae</tp:taxon-name-part><object-id xmlns:xlink="http://www.w3.org/1999/xlink" content-type="zoobank" xlink:type="simple" object-id-type="ZooBank">urn:lsid:zoobank.org:act:B6AFC625-21E5-4436-9C91-5B8B46A61E19</object-id></tp:taxon-name><tp:taxon-status xmlns:xlink="http://www.w3.org/1999/xlink" xlink:type="simple">sp. n.</tp:taxon-status></tp:nomenclature><tp:treatment-sec sec-type="materials"><title>Materials</title><list list-type="alpha-lower" list-content="occurrences"><list-item><p><bold>Type status:</bold> <named-content xmlns:xlink="http://www.w3.org/1999/xlink" content-type="dwc:typeStatus" xlink:type="simple">Holotype</named-content>. <bold>Occurrence:</bold> catalogNumber: <named-content xmlns:xlink="http://www.w3.org/1999/xlink" content-type="dwc:catalogNumber" xlink:type="simple">7.00141</named-content>; recordedBy: <named-content xmlns:xlink="http://www.w3.org/1999/xlink" content-type="dwc:recordedBy" xlink:type="simple">Jonathan Lim and other Taxon Expeditions participants</named-content>; individualCount: <named-content xmlns:xlink="http://www.w3.org/1999/xlink" content-type="dwc:individualCount" xlink:type="simple">1</named-content>; sex: <named-content xmlns:xlink="http://www.w3.org/1999/xlink" content-type="dwc:sex" xlink:type="simple">unknown</named-content>; lifeStage: <named-content xmlns:xlink="http://www.w3.org/1999/xlink" content-type="dwc:lifeStage" xlink:type="simple">adult</named-content>; preparations: <named-content xmlns:xlink="http://www.w3.org/1999/xlink" content-type="dwc:preparations" xlink:type="simple">total individual, dry, with dried-up tissue inside the shell</named-content>; disposition: <named-content xmlns:xlink="http://www.w3.org/1999/xlink" content-type="dwc:disposition" xlink:type="simple">in collection</named-content>; <bold>Taxon:</bold> scientificName: <named-content xmlns:xlink="http://www.w3.org/1999/xlink" content-type="dwc:scientificName" xlink:type="simple"><tp:taxon-name><tp:taxon-name-part taxon-name-part-type="genus" reg="Craspedotropis">Craspedotropis</tp:taxon-name-part> <tp:taxon-name-part taxon-name-part-type="species" reg="gretathunbergae">gretathunbergae</tp:taxon-name-part></tp:taxon-name> Schilthuizen et al.</named-content>; kingdom: <named-content xmlns:xlink="http://www.w3.org/1999/xlink" content-type="dwc:kingdom" xlink:type="simple"><tp:taxon-name><tp:taxon-name-part taxon-name-part-type="kingdom">Animalia</tp:taxon-name-part></tp:taxon-name></named-content>; phylum: <named-content xmlns:xlink="http://www.w3.org/1999/xlink" content-type="dwc:phylum" xlink:type="simple"><tp:taxon-name><tp:taxon-name-part taxon-name-part-type="phylum">Mollusca</tp:taxon-name-part></tp:taxon-name></named-content>; class: <named-content xmlns:xlink="http://www.w3.org/1999/xlink" content-type="dwc:class" xlink:type="simple"><tp:taxon-name><tp:taxon-name-part taxon-name-part-type="class">Gastropoda</tp:taxon-name-part></tp:taxon-name></named-content>; order: <named-content xmlns:xlink="http://www.w3.org/1999/xlink" content-type="dwc:order" xlink:type="simple"><tp:taxon-name><tp:taxon-name-part taxon-name-part-type="order">Caenogastropoda</tp:taxon-name-part></tp:taxon-name></named-content>; family: <named-content xmlns:xlink="http://www.w3.org/1999/xlink" content-type="dwc:family" xlink:type="simple"><tp:taxon-name><tp:taxon-name-part taxon-name-part-type="family">Cyclophoridae</tp:taxon-name-part></tp:taxon-name></named-content>; genus: <named-content xmlns:xlink="http://www.w3.org/1999/xlink" content-type="dwc:genus" xlink:type="simple"><tp:taxon-name><tp:taxon-name-part taxon-name-part-type="genus">Craspedotropis</tp:taxon-name-part></tp:taxon-name></named-content>; specificEpithet: <named-content xmlns:xlink="http://www.w3.org/1999/xlink" content-type="dwc:specificEpithet" xlink:type="simple"><tp:taxon-name><tp:taxon-name-part taxon-name-part-type="genus" reg="Craspedotropis"/><tp:taxon-name-part taxon-name-part-type="species" reg="gretathunbergae">gretathunbergae</tp:taxon-name-part></tp:taxon-name></named-content>; taxonRank: <named-content xmlns:xlink="http://www.w3.org/1999/xlink" content-type="dwc:taxonRank" xlink:type="simple">species</named-content>; scientificNameAuthorship: <named-content xmlns:xlink="http://www.w3.org/1999/xlink" content-type="dwc:scientificNameAuthorship" xlink:type="simple">Schilthuizen et al.</named-content>; nomenclaturalCode: <named-content xmlns:xlink="http://www.w3.org/1999/xlink" content-type="dwc:nomenclaturalCode" xlink:type="simple">ICZN</named-content>; <bold>Location:</bold> continent: <named-content xmlns:xlink="http://www.w3.org/1999/xlink" content-type="dwc:continent" xlink:type="simple">Asia</named-content>; island: <named-content xmlns:xlink="http://www.w3.org/1999/xlink" content-type="dwc:island" xlink:type="simple">Borneo</named-content>; country: <named-content xmlns:xlink="http://www.w3.org/1999/xlink" content-type="dwc:country" xlink:type="simple">Brunei</named-content>; stateProvince: <named-content xmlns:xlink="http://www.w3.org/1999/xlink" content-type="dwc:stateProvince" xlink:type="simple">Temburong</named-content>; verbatimLocality: <named-content xmlns:xlink="http://www.w3.org/1999/xlink" content-type="dwc:verbatimLocality" xlink:type="simple">Ulu Temburong, 50 m downstream from Kuala Belalong Field Studies Centre, on green leaves near river bank</named-content>; verbatimElevation: <named-content xmlns:xlink="http://www.w3.org/1999/xlink" content-type="dwc:verbatimElevation" xlink:type="simple">50 m</named-content>; verbatimCoordinateSystem: <named-content xmlns:xlink="http://www.w3.org/1999/xlink" content-type="dwc:verbatimCoordinateSystem" xlink:type="simple">decimal degrees</named-content>; decimalLatitude: <named-content xmlns:xlink="http://www.w3.org/1999/xlink" content-type="dwc:decimalLatitude" xlink:type="simple">4.5478</named-content>; decimalLongitude: <named-content xmlns:xlink="http://www.w3.org/1999/xlink" content-type="dwc:decimalLongitude" xlink:type="simple">115.1578</named-content>; <bold>Event:</bold> samplingProtocol: <named-content xmlns:xlink="http://www.w3.org/1999/xlink" content-type="dwc:samplingProtocol" xlink:type="simple">manual collecting at night</named-content>; eventDate: <named-content xmlns:xlink="http://www.w3.org/1999/xlink" content-type="dwc:eventDate" xlink:type="simple">2019-09-28</named-content>; eventTime: <named-content xmlns:xlink="http://www.w3.org/1999/xlink" content-type="dwc:eventTime" xlink:type="simple">20:00/22:00</named-content>; habitat: <named-content xmlns:xlink="http://www.w3.org/1999/xlink" content-type="dwc:habitat" xlink:type="simple">primary dipterocarp forest</named-content>; <bold>Record Level:</bold> type: <named-content xmlns:xlink="http://www.w3.org/1999/xlink" content-type="dwc:type" xlink:type="simple">PhyscalObject</named-content>; institutionID: <named-content xmlns:xlink="http://www.w3.org/1999/xlink" content-type="dwc:institutionID" xlink:type="simple">UBD</named-content>; institutionCode: <named-content xmlns:xlink="http://www.w3.org/1999/xlink" content-type="dwc:institutionCode" xlink:type="simple">IBER-UBD</named-content>; collectionCode: <named-content xmlns:xlink="http://www.w3.org/1999/xlink" content-type="dwc:collectionCode" xlink:type="simple">Zoology</named-content>; basisOfRecord: <named-content xmlns:xlink="http://www.w3.org/1999/xlink" content-type="dwc:basisOfRecord" xlink:type="simple">PreservedSpecimen</named-content></p></list-item><list-item><p><bold>Type status:</bold> <named-content xmlns:xlink="http://www.w3.org/1999/xlink" content-type="dwc:typeStatus" xlink:type="simple">Paratype</named-content>. <bold>Occurrence:</bold> catalogNumber: <named-content xmlns:xlink="http://www.w3.org/1999/xlink" content-type="dwc:catalogNumber" xlink:type="simple">7.00142</named-content>; recordedBy: <named-content xmlns:xlink="http://www.w3.org/1999/xlink" content-type="dwc:recordedBy" xlink:type="simple">Jonathan Lim and other Taxon Expeditions participants</named-content>; individualCount: <named-content xmlns:xlink="http://www.w3.org/1999/xlink" content-type="dwc:individualCount" xlink:type="simple">1</named-content>; sex: <named-content xmlns:xlink="http://www.w3.org/1999/xlink" content-type="dwc:sex" xlink:type="simple">unknown</named-content>; lifeStage: <named-content xmlns:xlink="http://www.w3.org/1999/xlink" content-type="dwc:lifeStage" xlink:type="simple">adult</named-content>; preparations: <named-content xmlns:xlink="http://www.w3.org/1999/xlink" content-type="dwc:preparations" xlink:type="simple">total individual, dry, with dried-up tissue inside the shell</named-content>; disposition: <named-content xmlns:xlink="http://www.w3.org/1999/xlink" content-type="dwc:disposition" xlink:type="simple">in collection</named-content>; <bold>Taxon:</bold> scientificName: <named-content xmlns:xlink="http://www.w3.org/1999/xlink" content-type="dwc:scientificName" xlink:type="simple"><tp:taxon-name><tp:taxon-name-part taxon-name-part-type="genus" reg="Craspedotropis">Craspedotropis</tp:taxon-name-part> <tp:taxon-name-part taxon-name-part-type="species" reg="gretathunbergae">gretathunbergae</tp:taxon-name-part></tp:taxon-name> Schilthuizen et al.</named-content>; kingdom: <named-content xmlns:xlink="http://www.w3.org/1999/xlink" content-type="dwc:kingdom" xlink:type="simple"><tp:taxon-name><tp:taxon-name-part taxon-name-part-type="kingdom">Animalia</tp:taxon-name-part></tp:taxon-name></named-content>; phylum: <named-content xmlns:xlink="http://www.w3.org/1999/xlink" content-type="dwc:phylum" xlink:type="simple"><tp:taxon-name><tp:taxon-name-part taxon-name-part-type="phylum">Mollusca</tp:taxon-name-part></tp:taxon-name></named-content>; class: <named-content xmlns:xlink="http://www.w3.org/1999/xlink" content-type="dwc:class" xlink:type="simple"><tp:taxon-name><tp:taxon-name-part taxon-name-part-type="class">Gastropoda</tp:taxon-name-part></tp:taxon-name></named-content>; order: <named-content xmlns:xlink="http://www.w3.org/1999/xlink" content-type="dwc:order" xlink:type="simple"><tp:taxon-name><tp:taxon-name-part taxon-name-part-type="order">Caenogastropoda</tp:taxon-name-part></tp:taxon-name></named-content>; family: <named-content xmlns:xlink="http://www.w3.org/1999/xlink" content-type="dwc:family" xlink:type="simple"><tp:taxon-name><tp:taxon-name-part taxon-name-part-type="family">Cyclophoridae</tp:taxon-name-part></tp:taxon-name></named-content>; genus: <named-content xmlns:xlink="http://www.w3.org/1999/xlink" content-type="dwc:genus" xlink:type="simple"><tp:taxon-name><tp:taxon-name-part taxon-name-part-type="genus">Craspedotropis</tp:taxon-name-part></tp:taxon-name></named-content>; specificEpithet: <named-content xmlns:xlink="http://www.w3.org/1999/xlink" content-type="dwc:specificEpithet" xlink:type="simple"><tp:taxon-name><tp:taxon-name-part taxon-name-part-type="genus" reg="Craspedotropis"/><tp:taxon-name-part taxon-name-part-type="species" reg="gretathunbergae">gretathunbergae</tp:taxon-name-part></tp:taxon-name></named-content>; taxonRank: <named-content xmlns:xlink="http://www.w3.org/1999/xlink" content-type="dwc:taxonRank" xlink:type="simple">species</named-content>; scientificNameAuthorship: <named-content xmlns:xlink="http://www.w3.org/1999/xlink" content-type="dwc:scientificNameAuthorship" xlink:type="simple">Schilthuizen et al.</named-content>; nomenclaturalCode: <named-content xmlns:xlink="http://www.w3.org/1999/xlink" content-type="dwc:nomenclaturalCode" xlink:type="simple">ICZN</named-content>; <bold>Location:</bold> continent: <named-content xmlns:xlink="http://www.w3.org/1999/xlink" content-type="dwc:continent" xlink:type="simple">Asia</named-content>; island: <named-content xmlns:xlink="http://www.w3.org/1999/xlink" content-type="dwc:island" xlink:type="simple">Borneo</named-content>; country: <named-content xmlns:xlink="http://www.w3.org/1999/xlink" content-type="dwc:country" xlink:type="simple">Brunei</named-content>; stateProvince: <named-content xmlns:xlink="http://www.w3.org/1999/xlink" content-type="dwc:stateProvince" xlink:type="simple">Temburong</named-content>; verbatimLocality: <named-content xmlns:xlink="http://www.w3.org/1999/xlink" content-type="dwc:verbatimLocality" xlink:type="simple">Ulu Temburong, 50 m downstream from Kuala Belalong Field Studies Centre, on green leaves near river bank</named-content>; verbatimElevation: <named-content xmlns:xlink="http://www.w3.org/1999/xlink" content-type="dwc:verbatimElevation" xlink:type="simple">50 m</named-content>; verbatimCoordinateSystem: <named-content xmlns:xlink="http://www.w3.org/1999/xlink" content-type="dwc:verbatimCoordinateSystem" xlink:type="simple">decimal degrees</named-content>; decimalLatitude: <named-content xmlns:xlink="http://www.w3.org/1999/xlink" content-type="dwc:decimalLatitude" xlink:type="simple">4.5478</named-content>; decimalLongitude: <named-content xmlns:xlink="http://www.w3.org/1999/xlink" content-type="dwc:decimalLongitude" xlink:type="simple">115.1578</named-content>; <bold>Event:</bold> samplingProtocol: <named-content xmlns:xlink="http://www.w3.org/1999/xlink" content-type="dwc:samplingProtocol" xlink:type="simple">manual collecting at night</named-content>; eventDate: <named-content xmlns:xlink="http://www.w3.org/1999/xlink" content-type="dwc:eventDate" xlink:type="simple">2019-09-28</named-content>; eventTime: <named-content xmlns:xlink="http://www.w3.org/1999/xlink" content-type="dwc:eventTime" xlink:type="simple">20:00/22:00</named-content>; habitat: <named-content xmlns:xlink="http://www.w3.org/1999/xlink" content-type="dwc:habitat" xlink:type="simple">primary dipterocarp forest</named-content>; <bold>Record Level:</bold> type: <named-content xmlns:xlink="http://www.w3.org/1999/xlink" content-type="dwc:type" xlink:type="simple">PhyscalObject</named-content>; institutionID: <named-content xmlns:xlink="http://www.w3.org/1999/xlink" content-type="dwc:institutionID" xlink:type="simple">UBD</named-content>; institutionCode: <named-content xmlns:xlink="http://www.w3.org/1999/xlink" content-type="dwc:institutionCode" xlink:type="simple">IBER-UBD</named-content>; collectionCode: <named-content xmlns:xlink="http://www.w3.org/1999/xlink" content-type="dwc:collectionCode" xlink:type="simple">Zoology</named-content>; basisOfRecord: <named-content xmlns:xlink="http://www.w3.org/1999/xlink" content-type="dwc:basisOfRecord" xlink:type="simple">PreservedSpecimen</named-content></p></list-item><list-item><p><bold>Type status:</bold> <named-content xmlns:xlink="http://www.w3.org/1999/xlink" content-type="dwc:typeStatus" xlink:type="simple">Paratype</named-content>. <bold>Occurrence:</bold> catalogNumber: <named-content xmlns:xlink="http://www.w3.org/1999/xlink" content-type="dwc:catalogNumber" xlink:type="simple">7.00143</named-content>; recordedBy: <named-content xmlns:xlink="http://www.w3.org/1999/xlink" content-type="dwc:recordedBy" xlink:type="simple">Jonathan Lim and other Taxon Expeditions participants</named-content>; individualCount: <named-content xmlns:xlink="http://www.w3.org/1999/xlink" content-type="dwc:individualCount" xlink:type="simple">1</named-content>; sex: <named-content xmlns:xlink="http://www.w3.org/1999/xlink" content-type="dwc:sex" xlink:type="simple">unknown</named-content>; lifeStage: <named-content xmlns:xlink="http://www.w3.org/1999/xlink" content-type="dwc:lifeStage" xlink:type="simple">adult</named-content>; preparations: <named-content xmlns:xlink="http://www.w3.org/1999/xlink" content-type="dwc:preparations" xlink:type="simple">2 total individuals, in 70% ethanol</named-content>; disposition: <named-content xmlns:xlink="http://www.w3.org/1999/xlink" content-type="dwc:disposition" xlink:type="simple">in collection</named-content>; <bold>Taxon:</bold> scientificName: <named-content xmlns:xlink="http://www.w3.org/1999/xlink" content-type="dwc:scientificName" xlink:type="simple"><tp:taxon-name><tp:taxon-name-part taxon-name-part-type="genus" reg="Craspedotropis">Craspedotropis</tp:taxon-name-part> <tp:taxon-name-part taxon-name-part-type="species" reg="gretathunbergae">gretathunbergae</tp:taxon-name-part></tp:taxon-name> Schilthuizen et al.</named-content>; kingdom: <named-content xmlns:xlink="http://www.w3.org/1999/xlink" content-type="dwc:kingdom" xlink:type="simple"><tp:taxon-name><tp:taxon-name-part taxon-name-part-type="kingdom">Animalia</tp:taxon-name-part></tp:taxon-name></named-content>; phylum: <named-content xmlns:xlink="http://www.w3.org/1999/xlink" content-type="dwc:phylum" xlink:type="simple"><tp:taxon-name><tp:taxon-name-part taxon-name-part-type="phylum">Mollusca</tp:taxon-name-part></tp:taxon-name></named-content>; class: <named-content xmlns:xlink="http://www.w3.org/1999/xlink" content-type="dwc:class" xlink:type="simple"><tp:taxon-name><tp:taxon-name-part taxon-name-part-type="class">Gastropoda</tp:taxon-name-part></tp:taxon-name></named-content>; order: <named-content xmlns:xlink="http://www.w3.org/1999/xlink" content-type="dwc:order" xlink:type="simple"><tp:taxon-name><tp:taxon-name-part taxon-name-part-type="order">Caenogastropoda</tp:taxon-name-part></tp:taxon-name></named-content>; family: <named-content xmlns:xlink="http://www.w3.org/1999/xlink" content-type="dwc:family" xlink:type="simple"><tp:taxon-name><tp:taxon-name-part taxon-name-part-type="family">Cyclophoridae</tp:taxon-name-part></tp:taxon-name></named-content>; genus: <named-content xmlns:xlink="http://www.w3.org/1999/xlink" content-type="dwc:genus" xlink:type="simple"><tp:taxon-name><tp:taxon-name-part taxon-name-part-type="genus">Craspedotropis</tp:taxon-name-part></tp:taxon-name></named-content>; specificEpithet: <named-content xmlns:xlink="http://www.w3.org/1999/xlink" content-type="dwc:specificEpithet" xlink:type="simple"><tp:taxon-name><tp:taxon-name-part taxon-name-part-type="genus" reg="Craspedotropis"/><tp:taxon-name-part taxon-name-part-type="species" reg="gretathunbergae">gretathunbergae</tp:taxon-name-part></tp:taxon-name></named-content>; taxonRank: <named-content xmlns:xlink="http://www.w3.org/1999/xlink" content-type="dwc:taxonRank" xlink:type="simple">species</named-content>; scientificNameAuthorship: <named-content xmlns:xlink="http://www.w3.org/1999/xlink" content-type="dwc:scientificNameAuthorship" xlink:type="simple">Schilthuizen et al.</named-content>; nomenclaturalCode: <named-content xmlns:xlink="http://www.w3.org/1999/xlink" content-type="dwc:nomenclaturalCode" xlink:type="simple">ICZN</named-content>; <bold>Location:</bold> continent: <named-content xmlns:xlink="http://www.w3.org/1999/xlink" content-type="dwc:continent" xlink:type="simple">Asia</named-content>; island: <named-content xmlns:xlink="http://www.w3.org/1999/xlink" content-type="dwc:island" xlink:type="simple">Borneo</named-content>; country: <named-content xmlns:xlink="http://www.w3.org/1999/xlink" content-type="dwc:country" xlink:type="simple">Brunei</named-content>; stateProvince: <named-content xmlns:xlink="http://www.w3.org/1999/xlink" content-type="dwc:stateProvince" xlink:type="simple">Temburong</named-content>; verbatimLocality: <named-content xmlns:xlink="http://www.w3.org/1999/xlink" content-type="dwc:verbatimLocality" xlink:type="simple">Ulu Temburong, 50 m downstream from Kuala Belalong Field Studies Centre, on green leaves near river bank</named-content>; verbatimElevation: <named-content xmlns:xlink="http://www.w3.org/1999/xlink" content-type="dwc:verbatimElevation" xlink:type="simple">50 m</named-content>; verbatimCoordinateSystem: <named-content xmlns:xlink="http://www.w3.org/1999/xlink" content-type="dwc:verbatimCoordinateSystem" xlink:type="simple">decimal degrees</named-content>; decimalLatitude: <named-content xmlns:xlink="http://www.w3.org/1999/xlink" content-type="dwc:decimalLatitude" xlink:type="simple">4.5478</named-content>; decimalLongitude: <named-content xmlns:xlink="http://www.w3.org/1999/xlink" content-type="dwc:decimalLongitude" xlink:type="simple">115.1578</named-content>; <bold>Event:</bold> samplingProtocol: <named-content xmlns:xlink="http://www.w3.org/1999/xlink" content-type="dwc:samplingProtocol" xlink:type="simple">manual collecting at night</named-content>; eventDate: <named-content xmlns:xlink="http://www.w3.org/1999/xlink" content-type="dwc:eventDate" xlink:type="simple">2019-09-28</named-content>; eventTime: <named-content xmlns:xlink="http://www.w3.org/1999/xlink" content-type="dwc:eventTime" xlink:type="simple">20:00/22:00</named-content>; habitat: <named-content xmlns:xlink="http://www.w3.org/1999/xlink" content-type="dwc:habitat" xlink:type="simple">primary dipterocarp forest</named-content>; <bold>Record Level:</bold> type: <named-content xmlns:xlink="http://www.w3.org/1999/xlink" content-type="dwc:type" xlink:type="simple">PhyscalObject</named-content>; institutionID: <named-content xmlns:xlink="http://www.w3.org/1999/xlink" content-type="dwc:institutionID" xlink:type="simple">UBD</named-content>; institutionCode: <named-content xmlns:xlink="http://www.w3.org/1999/xlink" content-type="dwc:institutionCode" xlink:type="simple">IBER-UBD</named-content>; collectionCode: <named-content xmlns:xlink="http://www.w3.org/1999/xlink" content-type="dwc:collectionCode" xlink:type="simple">Zoology</named-content>; basisOfRecord: <named-content xmlns:xlink="http://www.w3.org/1999/xlink" content-type="dwc:basisOfRecord" xlink:type="simple">PreservedSpecimen</named-content></p></list-item><list-item><p><bold>Type status:</bold> <named-content xmlns:xlink="http://www.w3.org/1999/xlink" content-type="dwc:typeStatus" xlink:type="simple">Paratype</named-content>. <bold>Occurrence:</bold> catalogNumber: <named-content xmlns:xlink="http://www.w3.org/1999/xlink" content-type="dwc:catalogNumber" xlink:type="simple">7.00144</named-content>; recordedBy: <named-content xmlns:xlink="http://www.w3.org/1999/xlink" content-type="dwc:recordedBy" xlink:type="simple">Jonathan Lim and other Taxon Expeditions participants</named-content>; individualCount: <named-content xmlns:xlink="http://www.w3.org/1999/xlink" content-type="dwc:individualCount" xlink:type="simple">1</named-content>; sex: <named-content xmlns:xlink="http://www.w3.org/1999/xlink" content-type="dwc:sex" xlink:type="simple">unknown</named-content>; lifeStage: <named-content xmlns:xlink="http://www.w3.org/1999/xlink" content-type="dwc:lifeStage" xlink:type="simple">adult</named-content>; preparations: <named-content xmlns:xlink="http://www.w3.org/1999/xlink" content-type="dwc:preparations" xlink:type="simple">3 total individuals, in 100% ethanol</named-content>; disposition: <named-content xmlns:xlink="http://www.w3.org/1999/xlink" content-type="dwc:disposition" xlink:type="simple">in collection</named-content>; <bold>Taxon:</bold> scientificName: <named-content xmlns:xlink="http://www.w3.org/1999/xlink" content-type="dwc:scientificName" xlink:type="simple"><tp:taxon-name><tp:taxon-name-part taxon-name-part-type="genus" reg="Craspedotropis">Craspedotropis</tp:taxon-name-part> <tp:taxon-name-part taxon-name-part-type="species" reg="gretathunbergae">gretathunbergae</tp:taxon-name-part></tp:taxon-name> Schilthuizen et al.</named-content>; kingdom: <named-content xmlns:xlink="http://www.w3.org/1999/xlink" content-type="dwc:kingdom" xlink:type="simple"><tp:taxon-name><tp:taxon-name-part taxon-name-part-type="kingdom">Animalia</tp:taxon-name-part></tp:taxon-name></named-content>; phylum: <named-content xmlns:xlink="http://www.w3.org/1999/xlink" content-type="dwc:phylum" xlink:type="simple"><tp:taxon-name><tp:taxon-name-part taxon-name-part-type="phylum">Mollusca</tp:taxon-name-part></tp:taxon-name></named-content>; class: <named-content xmlns:xlink="http://www.w3.org/1999/xlink" content-type="dwc:class" xlink:type="simple"><tp:taxon-name><tp:taxon-name-part taxon-name-part-type="class">Gastropoda</tp:taxon-name-part></tp:taxon-name></named-content>; order: <named-content xmlns:xlink="http://www.w3.org/1999/xlink" content-type="dwc:order" xlink:type="simple"><tp:taxon-name><tp:taxon-name-part taxon-name-part-type="order">Caenogastropoda</tp:taxon-name-part></tp:taxon-name></named-content>; family: <named-content xmlns:xlink="http://www.w3.org/1999/xlink" content-type="dwc:family" xlink:type="simple"><tp:taxon-name><tp:taxon-name-part taxon-name-part-type="family">Cyclophoridae</tp:taxon-name-part></tp:taxon-name></named-content>; genus: <named-content xmlns:xlink="http://www.w3.org/1999/xlink" content-type="dwc:genus" xlink:type="simple"><tp:taxon-name><tp:taxon-name-part taxon-name-part-type="genus">Craspedotropis</tp:taxon-name-part></tp:taxon-name></named-content>; specificEpithet: <named-content xmlns:xlink="http://www.w3.org/1999/xlink" content-type="dwc:specificEpithet" xlink:type="simple"><tp:taxon-name><tp:taxon-name-part taxon-name-part-type="genus" reg="Craspedotropis"/><tp:taxon-name-part taxon-name-part-type="species" reg="gretathunbergae">gretathunbergae</tp:taxon-name-part></tp:taxon-name></named-content>; taxonRank: <named-content xmlns:xlink="http://www.w3.org/1999/xlink" content-type="dwc:taxonRank" xlink:type="simple">species</named-content>; scientificNameAuthorship: <named-content xmlns:xlink="http://www.w3.org/1999/xlink" content-type="dwc:scientificNameAuthorship" xlink:type="simple">Schilthuizen et al.</named-content>; nomenclaturalCode: <named-content xmlns:xlink="http://www.w3.org/1999/xlink" content-type="dwc:nomenclaturalCode" xlink:type="simple">ICZN</named-content>; <bold>Location:</bold> continent: <named-content xmlns:xlink="http://www.w3.org/1999/xlink" content-type="dwc:continent" xlink:type="simple">Asia</named-content>; island: <named-content xmlns:xlink="http://www.w3.org/1999/xlink" content-type="dwc:island" xlink:type="simple">Borneo</named-content>; country: <named-content xmlns:xlink="http://www.w3.org/1999/xlink" content-type="dwc:country" xlink:type="simple">Brunei</named-content>; stateProvince: <named-content xmlns:xlink="http://www.w3.org/1999/xlink" content-type="dwc:stateProvince" xlink:type="simple">Temburong</named-content>; verbatimLocality: <named-content xmlns:xlink="http://www.w3.org/1999/xlink" content-type="dwc:verbatimLocality" xlink:type="simple">Ulu Temburong, 50 m downstream from Kuala Belalong Field Studies Centre, on green leaves near river bank</named-content>; verbatimElevation: <named-content xmlns:xlink="http://www.w3.org/1999/xlink" content-type="dwc:verbatimElevation" xlink:type="simple">50 m</named-content>; verbatimCoordinateSystem: <named-content xmlns:xlink="http://www.w3.org/1999/xlink" content-type="dwc:verbatimCoordinateSystem" xlink:type="simple">decimal degrees</named-content>; decimalLatitude: <named-content xmlns:xlink="http://www.w3.org/1999/xlink" content-type="dwc:decimalLatitude" xlink:type="simple">4.5478</named-content>; decimalLongitude: <named-content xmlns:xlink="http://www.w3.org/1999/xlink" content-type="dwc:decimalLongitude" xlink:type="simple">115.1578</named-content>; <bold>Event:</bold> samplingProtocol: <named-content xmlns:xlink="http://www.w3.org/1999/xlink" content-type="dwc:samplingProtocol" xlink:type="simple">manual collecting at night</named-content>; eventDate: <named-content xmlns:xlink="http://www.w3.org/1999/xlink" content-type="dwc:eventDate" xlink:type="simple">2019-09-29</named-content>; eventTime: <named-content xmlns:xlink="http://www.w3.org/1999/xlink" content-type="dwc:eventTime" xlink:type="simple">20:00/22:00</named-content>; habitat: <named-content xmlns:xlink="http://www.w3.org/1999/xlink" content-type="dwc:habitat" xlink:type="simple">primary dipterocarp forest</named-content>; <bold>Record Level:</bold> type: <named-content xmlns:xlink="http://www.w3.org/1999/xlink" content-type="dwc:type" xlink:type="simple">PhyscalObject</named-content>; institutionID: <named-content xmlns:xlink="http://www.w3.org/1999/xlink" content-type="dwc:institutionID" xlink:type="simple">UBD</named-content>; institutionCode: <named-content xmlns:xlink="http://www.w3.org/1999/xlink" content-type="dwc:institutionCode" xlink:type="simple">IBER-UBD</named-content>; collectionCode: <named-content xmlns:xlink="http://www.w3.org/1999/xlink" content-type="dwc:collectionCode" xlink:type="simple">Zoology</named-content>; basisOfRecord: <named-content xmlns:xlink="http://www.w3.org/1999/xlink" content-type="dwc:basisOfRecord" xlink:type="simple">PreservedSpecimen</named-content></p></list-item></list></tp:treatment-sec><tp:treatment-sec sec-type="Description"><title>Description</title><p><bold>Spire (Fig. <xref ref-type="fig" rid="F5386363">1</xref>)</bold>: Protoconch without distinct sculpture; juncture with the teleoconch not visible. Spire high conical, consisting of 5.25 to 5.75 convex whorls. Suture depressed. Radial sculpture: growth lines and densely placed riblets (30-70 per mm on the body whorl). Spiral sculpture: 4 high, prominent, here and there somewhat crenellated radial ribs, which start after 1.5 to 2.0 whorls. The first spiral rib (from the top) is located between the periphery and the suture with the previous whorl. The second sits at the periphery. The third is located near the suture with the next whorl and is visible on the body whorl in some, but not all, individuals. The fourth is located on the basal side and only visible on the edge of the umbilicus. Between the ribs are fine spiral lines. Umbilicus wide, without additional spiral ribs. Height 2.7 - 2.9 mm, width 1.7 - 1.8 mm. Periostracum greenish-yellow, deep brown when thickened (e.g. near the aperture).</p><p><bold>Aperture (Fig. <xref ref-type="fig" rid="F5471316">3</xref>)</bold> Aperture slightly wider than high, peristome slightly thickened, with angularities coinciding with the four spiral ribs, but without sinuosities; basal side horizontal. The peristome carries ca. 10 tightly packed accretions, coloured dark brown because of the thickened periostracum. Height 0.86 - 0.90 mm, width 0.92 - 0.97 mm.</p><p><bold>Operculum (Figs <xref ref-type="fig" rid="F5386363">1</xref>, <xref ref-type="fig" rid="F5471316">3</xref>)</bold>: Operculum thin, corneous, whorl margins not raised but flattened into a smooth concave dish, of which the outer part is greenish-brown (presumably because of a thickly applied periostracum), the central part nearly clear. No calcareous matter visible.</p><p><bold>Body (Fig. <xref ref-type="fig" rid="F5386367">2</xref>)</bold>: Body pale, tentacles dark grey, buccal mass visible as a pink-orange globule. (See also Suppl. material <xref ref-type="supplementary-material" rid="S5466782">1</xref>)</p><p><bold>Genitalia</bold>: Not studied.</p></tp:treatment-sec><tp:treatment-sec sec-type="Diagnosis"><title>Diagnosis</title><p>Amongst the Bornean cyclophorids, <italic><tp:taxon-name><tp:taxon-name-part taxon-name-part-type="genus" reg="Craspedotropis">Craspedotropis</tp:taxon-name-part> <tp:taxon-name-part taxon-name-part-type="species" reg="gretathunbergae">gretathunbergae</tp:taxon-name-part></tp:taxon-name></italic> n. sp. is most similar to <italic><tp:taxon-name><tp:taxon-name-part taxon-name-part-type="genus" reg="Craspedotropis">C.</tp:taxon-name-part> <tp:taxon-name-part taxon-name-part-type="species" reg="borneensis">borneensis</tp:taxon-name-part></tp:taxon-name></italic> (<xref ref-type="bibr" rid="B5466712">Godwin Austen 1889</xref>), which, however, is somewhat less slender, has 7 - 9 spiral ribs and more broadly reflected apertural lip. In addition, the operculum of <italic><tp:taxon-name><tp:taxon-name-part taxon-name-part-type="genus" reg="Craspedotropis">C.</tp:taxon-name-part> <tp:taxon-name-part taxon-name-part-type="species" reg="borneensis">borneensis</tp:taxon-name-part></tp:taxon-name></italic> has raised whorl margins, which is not the case in <italic><tp:taxon-name><tp:taxon-name-part taxon-name-part-type="genus" reg="Craspedotropis">C.</tp:taxon-name-part> <tp:taxon-name-part taxon-name-part-type="species" reg="gretathunbergae">gretathunbergae</tp:taxon-name-part></tp:taxon-name></italic> n. sp. Other Asian species, with which the new species may be confused, are: (i) <italic><tp:taxon-name><tp:taxon-name-part taxon-name-part-type="genus" reg="Cyathopoma">Cyathopoma</tp:taxon-name-part> <tp:taxon-name-part taxon-name-part-type="species" reg="conoideum">conoideum</tp:taxon-name-part></tp:taxon-name></italic> <xref ref-type="bibr" rid="B5466742">Sykes 1898</xref>, which has a more slender shell and the spiral ribs arranged in a different pattern, with the second rib located just above the suture; (ii) <italic><tp:taxon-name><tp:taxon-name-part taxon-name-part-type="genus" reg="Craspedotropis">C.</tp:taxon-name-part> <tp:taxon-name-part taxon-name-part-type="species" reg="sivagherrianum">sivagherrianum</tp:taxon-name-part></tp:taxon-name></italic> <xref ref-type="bibr" rid="B5466752">Beddome 1875</xref>, which is smaller, has 7 spiral ribs and a nearly closed umbilicus; (iii) <italic><tp:taxon-name><tp:taxon-name-part taxon-name-part-type="genus" reg="Craspedotropis">C.</tp:taxon-name-part> <tp:taxon-name-part taxon-name-part-type="species" reg="beddomeanum">beddomeanum</tp:taxon-name-part></tp:taxon-name></italic> <xref ref-type="bibr" rid="B5466762">Nevill 1881</xref>, which has more (7 - 8) and more prominent, spiral ribs, more globular whorls and a rounder aperture; (iv) <italic><tp:taxon-name><tp:taxon-name-part taxon-name-part-type="genus" reg="Craspedotropis">C.</tp:taxon-name-part> <tp:taxon-name-part taxon-name-part-type="species" reg="procerum">procerum</tp:taxon-name-part></tp:taxon-name></italic> <xref ref-type="bibr" rid="B5466772">Blanford 1868</xref>, which is stockier, has 9 - 12 spiral ribs and a peristome that is strongly thickened by folds.</p></tp:treatment-sec><tp:treatment-sec sec-type="Etymology"><title>Etymology</title><p>We name this species in honour of the young climate activist Greta Thunberg, because caenogastropod microsnails from tropical rainforests, like this new species, are very sensitive to the droughts and temperature extremes that are likely to be more frequent as climate change continues. Via mutual contacts, we have approached Ms. Thunberg and learned that she would be 'delighted' to have this species named after her.</p><p>Following Recommendation 51C of the Code (<xref ref-type="bibr" rid="B5386332">ICZN 1999</xref>), if it is desired that authorship of the name be included as part of the name, instead of listing all authors, the species can be referred to as <italic><tp:taxon-name><tp:taxon-name-part taxon-name-part-type="genus" reg="Craspedotropis">Craspedotropis</tp:taxon-name-part> <tp:taxon-name-part taxon-name-part-type="species" reg="gretathunbergae">gretathunbergae</tp:taxon-name-part></tp:taxon-name></italic> Schilthuizen et al., 2019, provided that all authors of the name are cited in full elsewhere in the same work, either in the text or in a bibliographic reference.</p></tp:treatment-sec><tp:treatment-sec sec-type="Distribution"><title>Distribution</title><p>Borneo: Brunei Darussalam: Temburong District: Ulu Temburong lowland rainforest.</p></tp:treatment-sec><tp:treatment-sec sec-type="Ecology"><title>Ecology</title><p>In tropical mixed dipterocarp lowland rainforest. All individuals were found alive at the foot of a steep hill-slope, next to a river bank, foraging at night on the upper surfaces of green leaves of understorey plants, up to 1 m above ground level.</p></tp:treatment-sec><tp:treatment-sec sec-type="Taxon discussion"><title>Taxon discussion</title><p>The generic classification of minute cyclophorids in Southeast Asia is somewhat confused. The genera <italic><tp:taxon-name><tp:taxon-name-part taxon-name-part-type="genus" reg="Craspedotropis">Craspedotropis</tp:taxon-name-part></tp:taxon-name></italic> <xref ref-type="bibr" rid="B5466692">Blanford 1864</xref>, <italic><tp:taxon-name><tp:taxon-name-part taxon-name-part-type="genus" reg="Cyathopoma">Cyathopoma</tp:taxon-name-part></tp:taxon-name></italic> Blanford 1861 <xref ref-type="bibr" rid="B5466722">Blanford and Blanford 1861</xref>, <italic><tp:taxon-name><tp:taxon-name-part taxon-name-part-type="genus" reg="Jerdonia">Jerdonia</tp:taxon-name-part></tp:taxon-name></italic> Blanford 1861 (<xref ref-type="bibr" rid="B5466722">Blanford and Blanford 1861</xref>; sometimes considered a subgenus of <italic><tp:taxon-name><tp:taxon-name-part taxon-name-part-type="genus" reg="Cyathopoma">Cyathopoma</tp:taxon-name-part></tp:taxon-name></italic>) and <italic><tp:taxon-name><tp:taxon-name-part taxon-name-part-type="genus" reg="Ditropopsis">Ditropopsis</tp:taxon-name-part></tp:taxon-name></italic> <xref ref-type="bibr" rid="B5466732">Smith 1897</xref> appear poorly defined and may be partly overlapping or synonymous (<xref ref-type="bibr" rid="B5386351">Vermeulen et al. 2015</xref>, <xref ref-type="bibr" rid="B5386341">Vermeulen 1999</xref>). In its general shell form (a tall conical shell with spiral ribs), the present species is similar to several species of <italic><tp:taxon-name><tp:taxon-name-part taxon-name-part-type="genus" reg="Cyathopoma">Cyathopoma</tp:taxon-name-part></tp:taxon-name></italic> (e.g. the South Asian <italic><tp:taxon-name><tp:taxon-name-part taxon-name-part-type="genus" reg="Cyathopoma">C.</tp:taxon-name-part> <tp:taxon-name-part taxon-name-part-type="species" reg="conoideum">conoideum</tp:taxon-name-part></tp:taxon-name></italic> <xref ref-type="bibr" rid="B5466742">Sykes 1898</xref>, <italic><tp:taxon-name><tp:taxon-name-part taxon-name-part-type="genus" reg="Craspedotropis">C.</tp:taxon-name-part> <tp:taxon-name-part taxon-name-part-type="species" reg="sivagherrianum">sivagherrianum</tp:taxon-name-part></tp:taxon-name></italic> <xref ref-type="bibr" rid="B5466752">Beddome 1875</xref>, <italic><tp:taxon-name><tp:taxon-name-part taxon-name-part-type="genus" reg="Craspedotropis">C.</tp:taxon-name-part> <tp:taxon-name-part taxon-name-part-type="species" reg="beddomeanum">beddomeanum</tp:taxon-name-part></tp:taxon-name></italic> <xref ref-type="bibr" rid="B5466762">Nevill 1881</xref> and <italic><tp:taxon-name><tp:taxon-name-part taxon-name-part-type="genus" reg="Craspedotropis">C.</tp:taxon-name-part> <tp:taxon-name-part taxon-name-part-type="species" reg="procerum">procerum</tp:taxon-name-part></tp:taxon-name></italic> <xref ref-type="bibr" rid="B5466772">Blanford 1868</xref>) and <italic><tp:taxon-name><tp:taxon-name-part taxon-name-part-type="genus" reg="Craspedotropis">Craspedotropis</tp:taxon-name-part></tp:taxon-name></italic>, especially <italic><tp:taxon-name><tp:taxon-name-part taxon-name-part-type="genus" reg="Craspedotropis">C.</tp:taxon-name-part> <tp:taxon-name-part taxon-name-part-type="species" reg="borneensis">borneensis</tp:taxon-name-part></tp:taxon-name></italic> (<xref ref-type="bibr" rid="B5466712">Godwin Austen 1889</xref>), known from Sarawak. Given the geographical proximity of the latter, we have tentatively placed the new species in the same genus, <italic><tp:taxon-name><tp:taxon-name-part taxon-name-part-type="genus" reg="Craspedotropis">Craspedotropis</tp:taxon-name-part></tp:taxon-name></italic>.</p></tp:treatment-sec><tp:treatment-sec><!--Section generated to contain objects referenced in tp:taxon-treatment.--><fig id="F5386363" position="float" orientation="portrait"><object-id xmlns:xlink="http://www.w3.org/1999/xlink" content-type="arpha" xlink:type="simple">C8AEEB09-C6A4-5CC6-9DEC-89910AEA5D54</object-id><object-id xmlns:xlink="http://www.w3.org/1999/xlink" content-type="doi" xlink:type="simple">10.3897/BDJ.8.e47484.figure1</object-id><label>Figure 1.</label><caption><p><italic><tp:taxon-name><tp:taxon-name-part taxon-name-part-type="genus" reg="Craspedotropis">Craspedotropis</tp:taxon-name-part> <tp:taxon-name-part taxon-name-part-type="species" reg="gretathunbergae">gretathunbergae</tp:taxon-name-part></tp:taxon-name></italic> n. sp., holotype (IBER-UBD 7.00141), shell in apertural view. Photo by Pierre Escoubas.</p></caption><graphic xmlns:xlink="http://www.w3.org/1999/xlink" xlink:href="bdj-08-e47484-g001.jpg" position="float" id="oo_348744.jpg" orientation="portrait" xlink:type="simple"><uri content-type="original_file" xlink:type="simple">https://binary.pensoft.net/fig/348744</uri></graphic></fig><fig id="F5471316" position="float" orientation="portrait"><object-id xmlns:xlink="http://www.w3.org/1999/xlink" content-type="arpha" xlink:type="simple">6AE7D28F-1890-540C-9D47-93A5A350FF79</object-id><object-id xmlns:xlink="http://www.w3.org/1999/xlink" content-type="doi" xlink:type="simple">10.3897/BDJ.8.e47484.figure3</object-id><label>Figure 3.</label><caption><p><tp:taxon-name><tp:taxon-name-part taxon-name-part-type="genus" reg="Craspedotropis">Craspedotropis</tp:taxon-name-part> <tp:taxon-name-part taxon-name-part-type="species" reg="gretathunbergae">gretathunbergae</tp:taxon-name-part></tp:taxon-name> n. sp. (paratype, IBER-UBD 7.00143) <bold>a</bold>, shell with operculum in apertural view. <bold>b</bold>, detail of the body whorl in lateral view. <bold>c</bold>, detail of the shell in umbilical view.</p></caption><graphic xmlns:xlink="http://www.w3.org/1999/xlink" xlink:href="bdj-08-e47484-g003.jpg" position="float" id="oo_367006.jpg" orientation="portrait" xlink:type="simple"><uri content-type="original_file" xlink:type="simple">https://binary.pensoft.net/fig/367006</uri></graphic></fig><fig id="F5386367" position="float" orientation="portrait"><object-id xmlns:xlink="http://www.w3.org/1999/xlink" content-type="arpha" xlink:type="simple">35ECA76C-12FE-5A9B-A893-0943020084BE</object-id><object-id xmlns:xlink="http://www.w3.org/1999/xlink" content-type="doi" xlink:type="simple">10.3897/BDJ.8.e47484.figure2</object-id><label>Figure 2.</label><caption><p>Active individual of <italic><tp:taxon-name><tp:taxon-name-part taxon-name-part-type="genus" reg="Craspedotropis">Craspedotropis</tp:taxon-name-part> <tp:taxon-name-part taxon-name-part-type="species" reg="gretathunbergae">gretathunbergae</tp:taxon-name-part></tp:taxon-name></italic> n. sp. (paratype, IBER-UBD 7.00142), taken from a video file (Suppl. material <xref ref-type="supplementary-material" rid="S5466782">1</xref>). Image by Pierre Escoubas.</p></caption><graphic xmlns:xlink="http://www.w3.org/1999/xlink" xlink:href="bdj-08-e47484-g002.jpg" position="float" id="oo_348745.jpg" orientation="portrait" xlink:type="simple"><uri content-type="original_file" xlink:type="simple">https://binary.pensoft.net/fig/348745</uri></graphic></fig><supplementary-material xmlns:xlink="http://www.w3.org/1999/xlink" id="S5466782" orientation="portrait" position="float" xlink:type="simple"><object-id content-type="arpha" xlink:type="simple">9D4C3545-4C96-5CDB-8E99-342A299E687A</object-id><object-id content-type="doi" xlink:type="simple">10.3897/BDJ.8.e47484.suppl1</object-id><label>Supplementary material 1</label><caption><p><tp:taxon-name><tp:taxon-name-part taxon-name-part-type="genus" reg="Craspedotropis">Craspedotropis</tp:taxon-name-part> <tp:taxon-name-part taxon-name-part-type="species" reg="gretathunbergae">gretathunbergae</tp:taxon-name-part></tp:taxon-name>, living, active individual (paratype, IBER-UBD 7.00142).</p></caption><p>Data type: video footage (macro)</p><p>Brief description: This collection of short clips shows one of the paratype individuals actively crawling on a dead leaf. Some of the soft parts (tentacles, proboscis, foot) are visible, as well as the operculum and details of the shell.</p><p>File: oo_365305.mp4</p><media xlink:href="bdj-08-e47484-s001.mp4" mimetype="mp4 file" mime-subtype="mp4" position="float" orientation="portrait" xlink:type="simple"><uri content-type="original_file" xlink:type="simple">https://binary.pensoft.net/file/365305</uri></media><attrib specific-use="authors">P. Escoubas &amp; M. Schilthuizen</attrib></supplementary-material></tp:treatment-sec><ref-list><ref id="B5466712"><element-citation xmlns:xlink="http://www.w3.org/1999/xlink" publication-type="article" xlink:type="simple"><person-group person-group-type="author"><name name-style="western"><surname>Godwin Austen</surname><given-names>H. H.</given-names></name></person-group><year>1889</year><article-title>On a collection of land-shells, made in Borneo by Mr. A. Everett, with descriptions of supposed new species. Part. I. <tp:taxon-name><tp:taxon-name-part taxon-name-part-type="superfamily">Cyclostomacea</tp:taxon-name-part></tp:taxon-name></article-title><source>Proceedings of the Zoological Society of London</source><volume>1889</volume><fpage>332</fpage><lpage>355</lpage></element-citation></ref><ref id="B5466742"><element-citation xmlns:xlink="http://www.w3.org/1999/xlink" publication-type="article" xlink:type="simple"><person-group person-group-type="author"><name name-style="western"><surname>Sykes</surname><given-names>E. R.</given-names></name></person-group><year>1898</year><article-title>Notes on Ceylon land-shells, with descriptions of new species of <tp:taxon-name><tp:taxon-name-part taxon-name-part-type="genus" reg="Cyathopoma">Cyathopoma</tp:taxon-name-part></tp:taxon-name> and Thysanota</article-title><source><italic>Journal of Molluscan Studies</italic></source><volume>3</volume><issue>3</issue><fpage>159</fpage><lpage>161</lpage><pub-id pub-id-type="doi">10.1093/oxfordjournals.mollus.a065161</pub-id></element-citation></ref><ref id="B5466752"><element-citation xmlns:xlink="http://www.w3.org/1999/xlink" publication-type="article" xlink:type="simple"><person-group person-group-type="author"><name name-style="western"><surname>Beddome</surname><given-names>R. H.</given-names></name></person-group><year>1875</year><article-title>Descriptions of some new operculated land-shells from Southern India and Ceylon</article-title><source>Proceedings of the Zoological Society of London</source><volume>3</volume><fpage>442</fpage><lpage>453</lpage></element-citation></ref><ref id="B5466762"><element-citation xmlns:xlink="http://www.w3.org/1999/xlink" publication-type="article" xlink:type="simple"><person-group person-group-type="author"><name name-style="western"><surname>Nevill</surname><given-names>G.</given-names></name></person-group><year>1881</year><article-title>New or little-known <tp:taxon-name><tp:taxon-name-part taxon-name-part-type="phylum">Mollusca</tp:taxon-name-part></tp:taxon-name> of the Indo-Malayan fauna</article-title><source>Journal of the Asiatic Society of Bengal</source><volume>50</volume><issue>2</issue><fpage>125</fpage><lpage>167</lpage></element-citation></ref><ref id="B5466772"><element-citation xmlns:xlink="http://www.w3.org/1999/xlink" publication-type="article" xlink:type="simple"><person-group person-group-type="author"><name name-style="western"><surname>Blanford</surname><given-names>W. T.</given-names></name></person-group><year>1868</year><article-title>Monographie du genre <tp:taxon-name><tp:taxon-name-part taxon-name-part-type="genus" reg="Cyathopoma">Cyathopoma</tp:taxon-name-part></tp:taxon-name></article-title><source>Journal de Conchyliologie</source><volume>16</volume><fpage>256</fpage><lpage>263</lpage></element-citation></ref><ref id="B5386332"><element-citation xmlns:xlink="http://www.w3.org/1999/xlink" publication-type="book" xlink:type="simple"><person-group person-group-type="author"><name name-style="western"><surname>ICZN</surname></name></person-group><year>1999</year><source>International Code of Zoological Nomenclature</source><publisher-name>ICZN</publisher-name><uri xlink:type="simple">http://zoobank.org/5AF76E94-9D97-40F0-A7EB-4F08D8F0E8BD</uri></element-citation></ref><ref id="B5466692"><element-citation xmlns:xlink="http://www.w3.org/1999/xlink" publication-type="article" xlink:type="simple"><person-group person-group-type="author"><name name-style="western"><surname>Blanford</surname><given-names>W. T.</given-names></name></person-group><year>1864</year><article-title>XLII.—On the classification of the <tp:taxon-name><tp:taxon-name-part taxon-name-part-type="superfamily">Cyclostomacea</tp:taxon-name-part></tp:taxon-name> of Eastern Asia</article-title><source>Annals and Magazine of Natural History</source><volume>13</volume><issue>78</issue><fpage>441</fpage><lpage>465</lpage><pub-id pub-id-type="doi">10.1080/00222936408681635</pub-id></element-citation></ref><ref id="B5466722"><element-citation xmlns:xlink="http://www.w3.org/1999/xlink" publication-type="article" xlink:type="simple"><person-group person-group-type="author"><name name-style="western"><surname>Blanford</surname><given-names>W. T.</given-names></name><name name-style="western"><surname>Blanford</surname><given-names>H. F.</given-names></name></person-group><year>1861</year><article-title>Contributions to Indian malacology, no. II</article-title><source>Journal of the Asiatic Society of Bengal</source><volume>30</volume><fpage>347</fpage><lpage>366</lpage></element-citation></ref><ref id="B5466732"><element-citation xmlns:xlink="http://www.w3.org/1999/xlink" publication-type="article" xlink:type="simple"><person-group person-group-type="author"><name name-style="western"><surname>Smith</surname><given-names>E. A.</given-names></name></person-group><year>1897</year><article-title>On a collection of land-shells from New Guinea</article-title><source>The Annals and Magazine of Natural History</source><volume>20</volume><issue>6</issue><fpage>409</fpage><lpage>420</lpage><pub-id pub-id-type="doi">10.1080/00222939708680654</pub-id></element-citation></ref><ref id="B5386351"><element-citation xmlns:xlink="http://www.w3.org/1999/xlink" publication-type="article" xlink:type="simple"><person-group person-group-type="author"><name name-style="western"><surname>Vermeulen</surname><given-names>Jaap J.</given-names></name><name name-style="western"><surname>Liew</surname><given-names>Thor-Seng</given-names></name><name name-style="western"><surname>Schilthuizen</surname><given-names>Menno</given-names></name></person-group><year>2015</year><article-title>Additions to the knowledge of the land snails of Sabah (Malaysia, Borneo), including 48 new species</article-title><source>ZooKeys</source><volume>531</volume><fpage>1</fpage><lpage>139</lpage><uri xlink:type="simple">http://zoobank.org/C845838E-C912-4BD8-AB4E-07980F91959E</uri><pub-id pub-id-type="doi">10.3897/zookeys.531.6097</pub-id></element-citation></ref><ref id="B5386341"><element-citation xmlns:xlink="http://www.w3.org/1999/xlink" publication-type="article" xlink:type="simple"><person-group person-group-type="author"><name name-style="western"><surname>Vermeulen</surname><given-names>J. J.</given-names></name></person-group><year>1999</year><article-title>Notes on the non-marine molluscs of the island of Borneo 9. The genera <italic><tp:taxon-name><tp:taxon-name-part taxon-name-part-type="genus" reg="Cyclophorus">Cyclophorus</tp:taxon-name-part></tp:taxon-name></italic>, <italic><tp:taxon-name><tp:taxon-name-part taxon-name-part-type="genus" reg="Leptopoma">Leptopoma</tp:taxon-name-part></tp:taxon-name></italic>, and <italic><tp:taxon-name><tp:taxon-name-part taxon-name-part-type="genus" reg="Craspedotropis">Craspedotropis</tp:taxon-name-part></tp:taxon-name></italic> (<tp:taxon-name><tp:taxon-name-part taxon-name-part-type="class">Gastropoda</tp:taxon-name-part></tp:taxon-name> <tp:taxon-name><tp:taxon-name-part taxon-name-part-type="subclass">Prosobranchia</tp:taxon-name-part></tp:taxon-name>: <tp:taxon-name><tp:taxon-name-part taxon-name-part-type="family">Cyclophoridae</tp:taxon-name-part></tp:taxon-name>)</article-title><source>Basteria</source><volume>63</volume><fpage>139</fpage><lpage>16</lpage></element-citation></ref></ref-list></tp:taxon-treatment>
